# Supplementary material for: Detection of Staphylococcus Isolates and Their Antimicrobial Resistance Profiles and Virulence Genes from Subclinical Mastitis Cattle Milk Using MALDI-TOF MS, PCR and Sequencing in Free State Province, South Africa
Source: Animals (Basel). 2024 Jan 2;14(1):154. doi: 10.3390/ani14010154 (PMC10778211; doi:10.3390/ani14010154)
Supplement: Supplementary file 1 [file animals-14-00154-s001.zip]

Archive with 1 entries (1 files):
- animals-2720469-supplementary.pdf
